# Supplementary material for: The pomegranate-derived peptide Pug-4 alleviates nontypeable Haemophilus influenzae-induced inflammation by suppressing NF-kB signaling and NLRP3 inflammasome activation
Source: PeerJ. 2024 Feb 20;12:e16938. doi: 10.7717/peerj.16938 (PMC10885808; doi:10.7717/peerj.16938)
Supplement: Supplemental Information 1 — Raw data of Figures 1–7. [file peerj-12-16938-s001.xlsx]

## Sheet: MIC MBC
	Effects of Pug peptides on growth of NTHi
	Minimum inhibitory concentration (MIC)															Minimum inhibitory concentration (MIC)
	Exp.1	Peptide concentration (µM)														Exp.2	Peptide concentration (µM)
	Treatment	100	50	25	12.5	6.25	3.125	1.5625	0.78125	0.390625	0.195312	0.0976562	0.0488281			Treatment	100	50	25	12.5	6.25	3.125	1.5625	0.78125	0.390625	0.195312	0.0976562	0.0488281
	HTM medium (NC)	-	-	-	-	-	-	-	-	-	-	-	-			HTM medium (NC)	-	-	-	-	-	-	-	-	-	-	-	-
	NTHi+ HTM medium (PC)	+	+	+	+	+	+	+	+	+	+	+	+			NTHi+ HTM medium (PC)	+	+	+	+	+	+	+	+	+	+	+	+
	NTHi+vehicle	+	+	+	+	+	+	+	+	+	+	+	+			NTHi+vehicle	+	+	+	+	+	+	+	+	+	+	+	+
	Pug-1 + NTHi	+	+	+	+	+	+	+	+	+	+	+	+			Pug-1 + NTHi	+	+	+	+	+	+	+	+	+	+	+	+
	Pug-2 + NTHi	+	+	+	+	+	+	+	+	+	+	+	+			Pug-2 + NTHi	+	+	+	+	+	+	+	+	+	+	+	+
	Pug-3 + NTHi	+	+	+	+	+	+	+	+	+	+	+	+			Pug-3 + NTHi	+	+	+	+	+	+	+	+	+	+	+	+
	Pug-4 + NTHi	+	+	+	+	+	+	+	+	+	+	+	+			Pug-4 + NTHi	+	+	+	+	+	+	+	+	+	+	+	+
	Note: + = visible bacterial growth															Note: + = visible bacterial growth
	- = no visible bacterial growth															- = no visible bacterial growth
	Minimum bactericidal concentration (MBC)															Minimum bactericidal concentration (MBC)
	Exp.1															Exp.2

## Sheet: Figure 1
	Figure 1 Pug peptides showed no cytotoxic effects in RAW 264.7, differentiated THP-1 and A549 cells.
	Figure 1A : RAW264.7 cells
	Cell viability (%)
	Treatment	Concentration	Exp.1	Exp.2	Mean	SD
	Untreated	-	100	100	100	1.42109e-14
	Vehicle	-	99.548	99.505	99.5265	0.0215185
	Pug-1	25 µM	97.9962	99.1917	98.5939	0.597729
		50 µM	95.4862	98.0004	96.7433	1.25712
		100 µM	89.0678	87.9782	88.523	0.544789
	Pug-2	25 µM	98.397	99.5533	98.9751	0.578162
		50 µM	97.0892	99.7447	98.417	1.32776
		100 µM	98.9195	99.01	98.9647	0.0452397
	Pug-3	25 µM	99.1141	99.3831	99.2486	0.1345
		50 µM	101.287	100.723	101.005	0.281699
		100 µM	100.339	99.6888	100.014	0.325068
	Pug-4	25 µM	101.856	101.68	101.768	0.0878275
		50 µM	98.5657	99.9575	99.2616	0.695876
		100 µM	102.246	107.708	104.977	2.73116
	Figure 1B : differentiated THP-1 cells
	Cell viability (%)
	Treatment	Concentration	Exp.1	Exp.2	Mean	SD
	Untreated	-	100	100	100	1.42109e-14
	Vehicle	-	94.2083	100.076	97.1423	2.93404
	Pug-1	25 µM	112.505	102.326	107.415	5.08905
		50 µM	100.577	99.4989	100.038	0.538825
		100 µM	101.747	100.318	101.032	0.714136
	Pug-2	25 µM	99.3514	100.179	99.7652	0.413802
		50 µM	99.3514	99.141	99.2462	0.105167
		100 µM	99.9743	112.729	106.352	6.3774
	Pug-3	25 µM	100.072	98.4252	99.2486	0.823438
		50 µM	99.3153	99.7137	99.5145	0.199178
		100 µM	87.4534	109.216	98.3347	10.8812
	Pug-4	25 µM	99.5676	99.4989	99.5332	0.0343206
		50 µM	100.649	99.5347	100.092	0.556966
		100 µM	96.3144	99.2108	97.7626	1.44821
	Figure 1C : A549 cells
	Cell viability (%)
	Treatment	Concentration	Exp.1	Exp.2	Mean	SD
	Untreated	-	100	100	100	1.42109e-14
	Vehicle	-	92.666	100.495	96.5805	3.91451
	Pug-1	25 µM	97.9806	97.4975	97.7391	0.241503
		50 µM	97.1329	97.3749	97.2539	0.120996
		100 µM	88.2709	91.8187	90.0448	1.77388
	Pug-2	25 µM	99.9501	98.0618	99.006	0.944156
		50 µM	99.4266	97.9637	98.6951	0.731444
		100 µM	105.325	105.915	105.62	0.294755
	Pug-3	25 µM	103.391	98.6506	101.021	2.37002
		50 µM	104.238	99.2149	101.727	2.51171
		100 µM	106.088	123.788	114.938	8.85009
	Pug-4	25 µM	99.6011	98.16	98.8805	0.720568
		50 µM	99.5014	97.5957	98.5485	0.952845
		100 µM	102.667	103.96	103.314	0.646748

## Sheet: Figure 2
	Figure 2 Pug peptides inhibited the NTHi-induced IL-1β production.
	Figure 2A: RAW264.7 cells
	IL-1β concentration (pg/mL)
	Treatment	Peptide concentration	Exp.1	Exp.2	Mean	SD
	Untreated control	-	0	19.8	9.9	9.9
	NTHi	-	1494.4	1559.8	1527.1	32.7
	NTHi + Dexamethasone	2.5 µM	1353.4	1414.3	1383.85	30.45
		5 µM	725.9	810.3	768.1	42.2
		10 µM	525.9	688.8	607.35	81.45
	NTHi + Pug-1	2.5 µM	1410.9	1557.3	1484.1	73.2
		5 µM	1079.4	1354.3	1216.85	137.45
		10 µM	835.4	1096.8	966.1	130.7
		25 µM	669.9	839.3	754.6	84.7
		50 µM	370.9	717.8	544.35	173.45
		100 µM	249.4	487.8	368.6	119.2
	NTHi + Pug-2	2.5 µM	1505.9	1523.8	1514.85	8.95
		5 µM	1277.9	1223.8	1250.85	27.05
		10 µM	1139.9	823.8	981.85	158.05
		25 µM	321.4	781.3	551.35	229.95
		50 µM	265.9	545.8	405.85	139.95
		100 µM	189.9	266.3	228.1	38.2
	NTHi + Pug-3	2.5 µM	1588.9	1579.8	1584.35	4.55
		5 µM	1280.4	1379.8	1330.1	49.7
		10 µM	928.9	969.3	949.1	20.2
		25 µM	499.4	921.3	710.35	210.95
		50 µM	292.4	711.8	502.1	209.7
		100 µM	195.9	481.8	338.85	142.95
	NTHi + Pug-4	2.5 µM	1586.9	1532.3	1559.6	27.3
		5 µM	1207.4	1301.3	1254.35	46.95
		10 µM	745.4	910.3	827.85	82.45
		25 µM	306.4	858.8	582.6	276.2
		50 µM	274.9	741.8	508.35	233.45
		100 µM	175.4	396.3	285.85	110.45
	Figure 2B: differentiated THP-1 cells
	IL-1β concentration (pg/mL)
	Treatment	Concentration	Exp.1	Exp.2	Mean	SD
	Untreated control	-	174.221	114.899	144.56	29.6607
	NTHi	-	2620.71	2353.09	2486.9	133.814
	NTHi + Dexamethasone	2.5 µM	1641.82	1697.72	1669.77	27.95
		5 µM	1501.75	1531.41	1516.58	14.8281
		10 µM	913.442	889.631	901.536	11.9053
	NTHi + Pug-1	2.5 µM	1543.64	1641.64	1592.64	49.004
		5 µM	932.435	1061.28	996.855	64.4201
		10 µM	606.623	636.443	621.533	14.9098
		25 µM	440.065	519.664	479.865	39.7997
		50 µM	324.643	354.564	339.603	14.9605
		100 µM	210.682	311.779	261.23	50.5484
	NTHi + Pug-2	2.5 µM	1598.18	1583.26	1590.72	7.46339
		5 µM	1035.68	950.537	993.109	42.5725
		10 µM	626.104	613.792	619.948	6.15597
		25 µM	516.039	440.638	478.338	37.7007
		50 µM	357.273	320.336	338.804	18.4686
		100 µM	315.877	201.544	258.71	57.1665
	NTHi + Pug-3	2.5 µM	1643.47	1683.93	1663.7	20.2261
		5 µM	1065.39	1086.44	1075.92	10.5267
		10 µM	670.422	677.215	673.818	3.39634
		25 µM	577.89	581.577	579.733	1.84379
		50 µM	429.351	427.047	428.199	1.15183
		100 µM	348.994	340.973	344.983	4.01018
	NTHi + Pug-4	2.5 µM	1411.66	1442.32	1426.99	15.3298
		5 µM	902.727	915.805	909.266	6.53905
		10 µM	492.175	490.47	491.323	0.852763
		25 µM	431.786	427.047	429.416	2.36937
		50 µM	337.305	328.389	332.847	4.45797
		100 µM	205.812	191.477	198.644	7.16759
	Figure 2C: A549 cells
	IL-1β concentration (pg/mL)
	Treatment	Concentration	Exp.1	Exp.2	Mean	SD
	Untreated control	-	0	0	0	0
	NTHi	-	42.6051	42.1654	42.3853	0.219841
	NTHi + Dexamethasone	2.5 µM	43.4968	35.4737	39.4852	4.01157
		5 µM	33.9745	22.391	28.1827	5.79177
		10 µM	26.0764	9.49624	17.7863	8.2901
	NTHi + Pug-1	2.5 µM	43.8471	36.3759	40.1115	3.7356
		5 µM	34.707	28.782	31.7445	2.96253
		10 µM	23.5287	20.8496	22.1891	1.33952
		25 µM	9.73885	11.7519	10.7454	1.00651
		50 µM	3.21019	7.72932	5.46976	2.25957
		100 µM	0.726115	4.15789	2.442	1.71589
	NTHi + Pug-2	2.5 µM	43.6242	33.0301	38.3271	5.29706
		5 µM	35.2484	25.4361	30.3422	4.90616
		10 µM	29.1019	18.6316	23.8667	5.23517
		25 µM	13.3376	5.3609	9.34924	3.98834
		50 µM	7.06369	3.14286	5.10328	1.96042
		100 µM	2.98726	1.26316	2.12521	0.862052
	NTHi + Pug-3	2.5 µM	44.5159	32.6165	38.5662	5.94969
		5 µM	42.1911	28.406	35.2985	6.89253
		10 µM	31.0127	18.2556	24.6342	6.37855
		25 µM	17.3503	10.1729	13.7616	3.58869
		50 µM	6.77707	4.87218	5.82463	0.952445
		100 µM	5.94904	4.08271	5.01588	0.933169
	NTHi + Pug-4	2.5 µM	37.2548	37.5414	37.3981	0.143288
		5 µM	31.1401	30.6992	30.9197	0.22044
		10 µM	19.293	19.4211	19.357	0.0640295
		25 µM	5.21656	12.0902	8.65339	3.43683
		50 µM	2.82803	7.95489	5.39146	2.56343
		100 µM	0	4.38346	2.19173	2.19173

## Sheet: Figure 3
	Figure 3 Pug-4 peptide inhibited the NTHi-induced production of TNF-a, NO and PGE2.
	TNF-α
	TNF-α concentration (pg/mL)
	Treatment	Concentration	Exp.1	Exp.2	Mean	SD
	Untreated control	-	0	0	0	0
	NTHi	-	157.25	170.062	163.656	6.40625
	NTHi + Pug-4	25 µM	78.5	96.3125	87.4062	8.90625
		50 µM	32.5625	29.4375	31	1.5625
		100 µM	0	0	0	0
	NO
	NO concentration (μM)
	Treatment	Concentration	Exp.1	Exp.2	Mean	SD
	Untreated control	-	0	0	0	0
	NTHi	-	101.058	105.649	103.354	2.29523
	NTHi + Pug-4	25 µM	10.6496	23.7405	17.195	6.54541
		50 µM	7.43796	15.3053	11.3716	3.93369
		100 µM	3.82482	7.9771	5.90096	2.07614
	PGE2
	PGE2 concentration (pg/mL)
	Treatment	Concentration	Exp.1	Exp.2	Mean	SD
	Untreated control	-	215.883	260.745	238.314	22.431
	NTHi	-	980.496	1036.34	1008.42	27.924
	NTHi + Pug-4	25 µM	469.647	551.91	510.779	41.1315
		50 µM	303.867	342.345	323.106	19.239
		100 µM	156.09	229.527	192.808	36.7185

## Sheet: Figure 4
	Figure 4 Pug-4 peptide inhibited IL-1β, TNF-α, iNOS and COX-2 mRNA expression in NTHi-infected A549 cells.
	Relative mRNA expression: IL-1β / GAPDH
	IL-1β / GAPDH
	Treatment	Concentration	Exp.1	Exp.2	Mean	SD
	Untreated control	-	0.0200883	0.0166885	0.0183884	0.00169989
	NTHi	-	1	1	1	0
	NTHi + Pug-4	25 µM	0.190122	0.246131	0.218127	0.0280045
		50 µM	0.0536603	0.0660636	0.059862	0.00620164
		100 µM	0.0267992	0.0243489	0.025574	0.00122515
	Relative mRNA expression: TNF-α / GAPDH
	TNF-α / GAPDH
	Treatment	Concentration	Exp.1	Exp.2	Mean	SD
	Untreated control	-	0.0107651	0.00387255	0.0073188	0.00344625
	NTHi	-	1	1	1	0
	NTHi + Pug-4	25 µM	0.799683	0.993092	0.896388	0.0967048
		50 µM	0.0380753	0.0363979	0.0372366	0.000838698
		100 µM	0.0303955	0.0276323	0.0290139	0.00138158
	Relative mRNA expression: iNOS / GAPDH
	iNOS / GAPDH
	Treatment	Concentration	Exp.1	Exp.2	Mean	SD
	Untreated control	-	0.0605806	0.0572797	0.0589301	0.00165048
	NTHi	-	1	1	1	0
	NTHi + Pug-4	25 µM	0.733312	0.477145	0.605229	0.128084
		50 µM	0.556068	0.52395	0.540009	0.0160592
		100 µM	0.164178	0.0626084	0.113393	0.0507848
	Relative mRNA expression: COX-2 / GAPDH
	COX-2 / GAPDH
	Treatment	Concentration	Exp.1	Exp.2	Mean	SD
	Untreated control	-	0.00960166	0.0120973	0.0108495	0.00124784
	NTHi	-	1	1	1	0
	NTHi + Pug-4	25 µM	0.61664	0.879649	0.748144	0.131505
		50 µM	0.187722	0.240649	0.214185	0.0264635
		100 µM	0.018136	0.0229558	0.0205459	0.00240988

## Sheet: Figure 5
	Figure 5 Pug-4 peptide inhibited iNOS and COX-2 protein expression in NTHi-infected A549 cells.
	The protein bands were measured by ImageJ software
	Relative protein expression: iNOS / β-actin
	iNOS / β-actin
	Treatment	Concentration	Exp.1	Exp.2	Mean	SD
	Untreated control	-	0.238067	0.213963	0.226015	0.0170441
	NTHi	-	0.735925	0.715999	0.725962	0.0140897
	NTHi + Pug-4	25 µM	0.599883	0.414047	0.506965	0.131406
		50 µM	0.496227	0.338762	0.417494	0.111344
		100 µM	0.274209	0.218506	0.246358	0.039388
	Relative protein expression: COX-2 / β-actin
	COX-2 / β-actin
	Treatment	Concentration	Exp.1-1	Exp.2-1	Exp.1-2	Exp.2-2	Mean	SD
	Untreated control	-	0.0549761	0.00580284	0.0392978	0.0304093	0.0326215	0.0205624
	NTHi	-	1.1726	1.02361	1.06217	1.08957	1.08698	0.0631636
	NTHi + Pug-4	25 µM	0.661802	0.898472	0.804375	0.872374	0.809256	0.106003
		50 µM	0.484434	0.405846	0.596872	0.576443	0.515899	0.0881737
		100 µM	0.167502	0.273938	0.171326	0.249652	0.215605	0.0542724

## Sheet: Figure 6
	Figure 6 Pug-4 peptide inhibits NTHi-induced NF-κB activation in A549 cells.
	The protein bands were measured by ImageJ software
	Relative protein expression: Cytoplasmic NF-κB p65 / β-actin
	Cytoplasmic NF-κB p65 / β-actin
	Treatment	Concentration	Exp.1	Exp.2	Mean	SD
	Untreated control	-	0.719781	0.697426	0.708604	0.0158075
	NTHi	-	0.180463	0.212778	0.196621	0.0228507
	NTHi + Pug-4	25 µM	0.361762	0.390837	0.3763	0.0205589
		50 µM	0.355483	0.456071	0.405777	0.0711261
		100 µM	0.438356	0.477305	0.45783	0.0275411
	Relative protein expression: Nuclear NF-κB p65 / β-actin
	Nuclear NF-κB p65 / β-actin
	Treatment	Concentration	Exp.1	Exp.2	Mean	SD
	Untreated control	-	0.12781	0.0557941	0.0918023	0.0509233
	NTHi	-	0.736665	0.794728	0.765697	0.0410568
	NTHi + Pug-4	25 µM	0.328498	0.258017	0.293257	0.0498377
		50 µM	0.147401	0.186682	0.167042	0.0277761
		100 µM	0.0516141	0.0563527	0.0539834	0.00335071

## Sheet: Figure 7
	Figure 7 Pug-4 peptide suppressed NTHi-induced activation of NLRP3 inflammasome pathway in A549 cells.
	The protein bands were measured by ImageJ software
	Figure 7B : relative protein expression of pro-caspase-1/β-actin, intermediate caspase-1/β-actin, mature caspase-1/β-actin
	Relative protein expression: Pro-caspase-1 / β-actin
	Pro-caspase-1 / β-actin
	Treatment	Concentration	Exp.1	Exp.2	Mean	SD
	Untreated control	-	0.0345986	0.0489579	0.0417782	0.0101535
	NTHi	-	0.571228	0.547666	0.559447	0.0166609
	NTHi + Pug-4	25 µM	0.408945	0.30629	0.357618	0.0725884
		50 µM	0.237738	0.164472	0.201105	0.0518066
		100 µM	0.070598	0.126959	0.0987786	0.0398533
	Relative protein expression: Intermediate caspase-1 / β-actin
	Intermediate caspase-1 / β-actin
	Treatment	Concentration	Exp.1	Exp.2	Mean	SD
	Untreated control	-	0.0100897	0.0143758	0.0122328	0.00303073
	NTHi	-	0.901241	0.814123	0.857682	0.0616017
	NTHi + Pug-4	25 µM	0.579283	0.254526	0.416905	0.229638
		50 µM	0.21901	0.111667	0.165339	0.0759028
		100 µM	0.0416788	0.0387424	0.0402106	0.00207634
	Relative protein expression: Mature caspase-1 / β-actin
	Mature caspase-1 / β-actin
	Treatment	Concentration	Exp.1	Exp.2	Mean	SD
	Untreated control	-	0.0281426	0.0255561	0.0268493	0.00182893
	NTHi	-	0.424108	0.329194	0.376651	0.0671141
	NTHi + Pug-4	25 µM	0.234075	0.282034	0.258055	0.0339118
		50 µM	0.134011	0.125159	0.129585	0.00625959
		100 µM	0.0347968	0.0318667	0.0333318	0.00207189
	Figure 7C : relative protein expression of pro-IL-1β/β-actin, mature IL-1β/β-actin
	Relative protein expression: Pro-IL-1β / β-actin
	Pro-IL-1β / β-actin
	Treatment	Concentration	Exp.1	Exp.2	Mean	SD
	Untreated control	-	0.00308933	0.00327374	0.00318154	0.000130402
	NTHi	-	0.60149	0.591737	0.596613	0.00689668
	NTHi + Pug-4	25 µM	0.419207	0.313125	0.366166	0.0750109
		50 µM	0.23659	0.202282	0.219436	0.0242595
		100 µM	0.0561319	0.1536	0.104866	0.0689203
	Relative protein expression: Mature IL-1β / β-actin
	Mature IL-1β / β-actin
	Treatment	Concentration	Exp.1	Exp.2	Mean	SD
	Untreated control	-	0.00194069	0.00621082	0.00407576	0.00301944
	NTHi	-	0.466987	0.480004	0.473495	0.00920438
	NTHi + Pug-4	25 µM	0.202424	0.25535	0.228887	0.0374242
		50 µM	0.100192	0.122574	0.111383	0.0158266
		100 µM	0.0293329	0.0608543	0.0450936	0.022289
	Figure 7D : relative protein expression of NLRP3/β-actin
	Relative protein expression: NLRP3 / β-actin
	NLRP3 / β-actin
	Treatment	Concentration	Exp.1	Exp.2	Mean	SD
	Untreated control	-	0.103031	0.160247	0.131639	0.0404575
	NTHi	-	0.652527	0.626342	0.639435	0.0185155
	NTHi + Pug-4	25 µM	0.581632	0.588138	0.584885	0.00460096
		50 µM	0.571065	0.398814	0.48494	0.1218
		100 µM	0.164319	0.170099	0.167209	0.00408698
